# Supplementary material for: Epidemiology and Ecology of Influenza A Viruses among Wildlife in the Arctic
Source: Viruses. 2022 Jul 13;14(7):1531. doi: 10.3390/v14071531 (PMC9315492; doi:10.3390/v14071531)
Supplement: Supplementary file 1 [file viruses-14-01531-s001.zip]

Archive with 2 entries (2 files):
- Article review datasheet Gass 20220612.xlsx
- File S1.pdf
